# Supplementary material for: Development of New Probe-Based Real-Time RT-qPCR Assays for the Detection of All Known Strains of Bovine Ephemeral Fever Viruses
Source: Viruses. 2025 Mar 13;17(3):407. doi: 10.3390/v17030407 (PMC11945983; doi:10.3390/v17030407)
Supplement: Supplementary file 1 [file viruses-17-00407-s001.zip]

Archive with 1 entries (1 files):
- viruses-3452342-supplementary.pdf
